# Supplementary material for: Clustering of Unhealthy Lifestyle Behaviours and Its Contextual Determinants in Adolescents: A Multilevel Analysis of School-Based Surveys in 45 Countries
Source: Nutrients. 2025 Oct 28;17(21):3388. doi: 10.3390/nu17213388 (PMC12610362; doi:10.3390/nu17213388)
Supplement: Supplementary file 1 [file nutrients-17-03388-s001.zip]

Archive with 1 entries (1 files):
- nutrients-3880258-supplementary.pdf
